# Supplementary material for: Simplified Point-of-Care Testing for Human Pythiosis: Development of a Whole-Blood-Based Lateral Flow Immunoassay
Source: Diagnostics (Basel). 2026 Feb 24;16(5):652. doi: 10.3390/diagnostics16050652 (PMC12985033; doi:10.3390/diagnostics16050652)
Supplement: Supplementary file 1 [file diagnostics-16-00652-s001.zip]

Archive with 1 entries (1 files):
- diagnostics-4168384-supplementary.pdf
